# Supplementary material for: An International Consensus on the Design of Prospective Clinical–Translational Trials in Spatially Fractionated Radiation Therapy for Advanced Gynecologic Cancer
Source: Cancers (Basel). 2022 Aug 31;14(17):4267. doi: 10.3390/cancers14174267 (PMC9454841; doi:10.3390/cancers14174267)
Supplement: Supplementary file 1 [file cancers-14-04267-s001.zip]

Archive with 4 entries (3 files):
- cancers-14-04267-s001/
- cancers-14-04267-s001/Amendola_File S1_ClinTrial Cons Gyn_Literature Summary (FNL).pdf
- cancers-14-04267-s001/Amendola_File S2_ClinTrial Cons Gyn_Consensus-Tbl (FNL).pdf
- cancers-14-04267-s001/cancers-1822389 File S3.pdf
